# Supplementary material for: Kaempferol and Kaempferin Alleviate MRSA Virulence by Suppressing β-Lactamase and Inflammation
Source: Molecules. 2025 Oct 20;30(20):4132. doi: 10.3390/molecules30204132 (PMC12566181; doi:10.3390/molecules30204132)
Supplement: Supplementary file 1 [file molecules-30-04132-s001.zip]

Archive with 1 entries (1 files):
- molecules-3872905-supplementary.pdf
